# Supplementary material for: Association between perceived life stress and subjective well-being among Chinese perimenopausal women: a moderated mediation analysis
Source: PeerJ. 2022 Jan 18;10:e12787. doi: 10.7717/peerj.12787 (PMC8781442; doi:10.7717/peerj.12787)
Supplement: Supplemental Information 1 [file peerj-10-12787-s001.zip]

Archive with 6 entries (4 files):
- supplemental_file_1/supplemental file 1/
- supplemental_file_1/supplemental file 1/Code.docx
- supplemental_file_1/supplemental file 1/Data.sav
- supplemental_file_1/supplemental file 1/Questionnaire_(in_English).docx
- supplemental_file_1/supplemental file 1/Questionnaire_(in_original_language).docx
- supplemental_file_1/
